# Supplementary material for: A novel Veress needle mechanism that reduces overshooting after puncturing the abdominal wall
Source: Surg Endosc. 2021 Jun 22;35(10):5857–66. doi: 10.1007/s00464-021-08603-x (PMC8437840; doi:10.1007/s00464-021-08603-x)
Supplement: Supplementary file 1 — Supplementary file1 (XLSX 10 kb) [file 464_2021_8603_MOESM1_ESM.xlsx]

## Sheet: Sheet1
Supplemental file 1: Formula 1.1 in excel
	Unit	Value	Description				Ref
	Ffh(N)	0.73	friction force between springhook and ring
	Fnt(N)	1	max friction force between shaft and tissue				[1]
	Fb(N)	0.8	axial force on springhook
	Fl(N)	1.38564	tangential force on springhook
	L (mm)	20	Length Springhook flexor
	b(mm)	2	Width Springhook flexor
	u(mm)	2	Displacement Springhook during activation
	Emod(N/mm^2)	210000	elasticity modulus stainless steel
	angle	30	equals tan	0.57735
	mu(-)	0.73	statical friction coefficient steel on steel
	k(N/mm)	0.2	spring rate of spring in VN housing
	X(mm)	4	spring compression in VN housing
	h^3	0.0499536
	h[mm]	0.368289	calculated Flexor hight
Refs
[1]	Horeman, T., Meijer, E. J., Harlaar, J. J., Lange, J. F., van den Dobbelsteen, J. J., & Dankelman, J. (2013). Force sensing in surgical sutures. PloS one, 8(12), e84466.
