# Supplementary material for: A novel Veress needle mechanism that reduces overshooting after puncturing the abdominal wall
Source: Surg Endosc. 2021 Jun 22;35(10):5857–66. doi: 10.1007/s00464-021-08603-x (PMC8437840; doi:10.1007/s00464-021-08603-x)
Supplement: Supplementary file 4 — Supplementary file4 (XLSX 18 kb) [file 464_2021_8603_MOESM4_ESM.xlsx]

## Sheet: Sheet1
					group	standard veress overshoot [mm]	group	safe veress overshoot [mm]	remarks	value
trial NR	standard veress	safe veress	hit the board standard	hit the board safe veress	(shifted for figure)	[mm]	(shifted for figure)	[mm]
1	6	4.5	no	no	0.95	40	2	32.5	meat was bulking out	<20mm
2	6.5	1.5	yes	no	0.95	42.5	1.9	17.5	meat was bulking out	<20mm
3	6.5	2	yes	no	1	42.5	2	20	meat was bulking out	<20mm
4	7	2.5	yes	no	0.95	45	1.95	22.5	meat was bulking out	<20mm
5	6	2.5	yes	no	1	40	2	22.5	meat was bulking out	<20mm
6	5.5	1	yes	no	0.95	37.5	2	15	meat was bulking out	<20mm
7	5	1.5	yes	no	1	35	1.95	17.5	meat was bulking out	<20mm
8	7	1.5	yes	no	1	45	2	17.5	meat was bulking out	>20mm
9	7	2.5	yes	no	1.05	45	2.05	22.5	meat was bulking out	>20mm
10	jammed veress	1.5	yes	no	1	no data	2.05	17.5	veress got jammed
A	6.5	1.5	yes	no	1.05	42.5	2.1	17.5	controll free hands
B	5.5	2	yes	no	1	37.5	2.05	20	controll free hands
C	4.5	1.5	yes	no	1	32.5	2.15	17.5	controll free hands
				mean		41.3889		20.8333
				SD		3.56		5.15388
						Quick statistical test T.Test	1.23492e-11
						Reduction [%]		50.3356
							Data sorting
							nr	statistics	Non parametric
							1	32.5	15
							2	35	17.5
							3	37.5	17.5	Q1
							4	37.5	17.5
							5	40	17.5
							6	40	17.5
							7	42.5	17.5
							8	42.5	20
							9	42.5	20
							10	45	22.5	Q3
							11	45	22.5
							12	45	22.5
							13		32.5
							median [Q1-Q3] mm	41,4 [37,5-45]	20,8 [17,5-22,5]
